# Supplementary material for: Augmented and Mixed Reality Interventions in People with Multiple Sclerosis: A Systematic Review
Source: Brain Sci. 2025 Nov 30;15(12):1292. doi: 10.3390/brainsci15121292 (PMC12731154; doi:10.3390/brainsci15121292)
Supplement: Supplementary file 1 [file brainsci-15-01292-s001.zip]

Archive with 1 entries (1 files):
- brainsci-3999623-supplementary.pdf
